# Supplementary material for: Performance Evaluation of Developed Bangasure™ Multiplex rRT-PCR Assay for SARS-CoV-2 Detection in Bangladesh: A Blinded Observational Study at Two Different Sites
Source: Diagnostics (Basel). 2022 Oct 28;12(11):2617. doi: 10.3390/diagnostics12112617 (PMC9689614; doi:10.3390/diagnostics12112617)
Supplement: Supplementary file 1 [file diagnostics-12-02617-s001.zip]

Archive with 1 entries (1 files):
- diagnostics-1905964-supplementary.pdf
